# Supplementary material for: Discovery of Nine Dipeptidyl Peptidase-4 Inhibitors from Coptis chinensis Using Virtual Screening, Bioactivity Evaluation, and Binding Studies
Source: Molecules. 2024 May 14;29(10):2304. doi: 10.3390/molecules29102304 (PMC11123979; doi:10.3390/molecules29102304)
Supplement: Supplementary file 1 [file molecules-29-02304-s001.zip]

Archive with 1 entries (1 files):
- molecules-2977035-supplementary.pdf
